# Supplementary material for: E-Cadherin-Deficient Cells Are Sensitive to the Multikinase Inhibitor Dasatinib
Source: Cancers (Basel). 2022 Mar 22;14(7):1609. doi: 10.3390/cancers14071609 (PMC8996982; doi:10.3390/cancers14071609)
Supplement: Supplementary file 1 [file cancers-14-01609-s001.zip]

Archive with 1 entries (1 files):
- cancers-1599681-supplementary.pdf
